# Supplementary material for: PGC1 alpha coactivates ERG fusion to drive antioxidant target genes under metabolic stress
Source: Commun Biol. 2022 May 4;5:416. doi: 10.1038/s42003-022-03385-x (PMC9068611; doi:10.1038/s42003-022-03385-x)
Supplement: Supplementary file 3 — Supplementary Data 1 [file 42003_2022_3385_MOESM3_ESM.xlsx]

## Sheet: 1a
Figure 1a	relative mRNA levels
Genes	25mM Glucose#1 rep	25mM Glucose#2 Rep	25mM Glucose#3rep	5mM Glucose#1 rep	5mM Glucose#2 rep	5mM Glucose#3rep
PGC-1α	1	1.21998	0.615801	13.9216	10.7194	10.3927
ERG	1	1.47662	1.80277	1.453	1.68121	1.47402
SPP1	1	1.14544	1.12075	7.47001	4.86496	6.50804
PLAU	1	0.763161	0.568037	4.40028	5.06375	7.67245

## Sheet: 1c
Figure 1c	relative luciferase activity
Transfected DNA	Normalized reading 1	Normalized reading 2	Normalized reading 3
SPP1 LUC	531.915	454.545	609.137
SPP1 LUC+ PGC1(.005ug)	700	908.174	1122.45
SPP1+ERG(0.05ug)	4972.38	4948.45	4969.57
SPP1+PGC(.0005ug)+ERG	9444.44	8483.94	8392.32
SPP1+PGC(.025ug)+ERG	19310.3	18483.8	18180.8
SPP1+PGC(.05ug)+ERG	29701.8	30754.3	31229.6
SPP1+PGC(0.1ug)+ERG	37174.4	35228.4	34723.4

## Sheet: 1D
Figure 1d	relative luciferase activity (normalized values)
Time	Starved (5mM glucose)			starved (5mM glucose)			Basal (25mM glucose)			Basal(25mM glucose)
	VCaP control	VCaP control	VCaP control	VCaP PGC1a kd	VCaP PGC1a kd	VCaP PGC1a kd	VCaP control	VCaP control	VCaP control	VCaP PGC1a kd	VCaP PGC1a kd	VCaP PGC1a kd
0hr	423.81	617.738	698.859	450	713.219	544.898	430.538	618.494	695.127	489.943	491.034	541.492
24hr	4795.46	5073	4617.29	682.556	856.99	878.516	500.625	565.649	594.453	536.7	613.061	769.567
48hr	10282.3	10522.9	10492.6	1407.75	962.893	1204.05	704.064	795.551	743.412	648.024	713.866	551.709

## Sheet: 1E
Figure 1e	relative luciferase activity (normalized values)
serum	starved			starved			basal			basal
Time	VCaP control	VCaP control	VCaP control	VCaP PGC1a kd	VCaP PGC1a kd	VCaP PGC1a kd	VCaP control	VCaP control	VCaP control	VCaP PGC1a kd	VCaP PGC1a kd	VCaP PGC1a kd
0hr	370.319	399.6	424.978	400	385.822	405	360.786	413.529	331.414	418.105	410	381.393
12hr	2072.94	2621.48	2508.17	479.742	514.992	568.336	435.487	432.461	363.79	446.349	382.385	340.789
24hr	5770.36	5901.43	6021.27	957.585	895.978	724.972	391.113	428.78	417.211	410	373.622	453.223

## Sheet: 1G
Figure 1g (left)	relative mRNA levels
serum stress		VCAP Control			Vcap PGC1-aKD
	PGC-1α	ERG	SPP1	PLAU	PGC-1α	ERG	SPP1	PLAU
0hr#R1	1	1	1	1	0.150794	1.16729	0.902017	1.04672
0hr#R2	0.896026	1.15477	1.14268	1.29938	0.326415	1.05244	1.08205	0.992471
0hr#R3	1.12584	1.02515	1.04364	1.23645	0.395778	1.07134	1.13466	1.04173
24hr#R1	10.4566	1.34887	7.43775	7.18814	0.395823	1.30795	1.45483	1.02483
24hr#R2	7.5327	1.63713	8.09751	8.07145	0.42072	1.31534	0.982412	0.963927
24hr#R3	8.95332	1.2351	6.57174	7.58027	0.454104	1.20569	1.35682	0.992713
Figure 1g (Right)	relative mRNA levels
Cold stress		VCAP Control			Vcap PGC1-aKD
	PGC-1α	ERG	SPP1	PLAU	PGC-1α	ERG	SPP1	PLAU
0hr#R1	1	1	1	1	0.176136	1.02603	0.981622	1.1756
0hr#R2	0.96581	1.02553	1.02319	1.17042	0.265637	0.921434	1.38536	0.921246
0hr#R3	1.05202	0.927033	0.939238	0.962416	0.317202	1.21134	1.26259	1.03196
12hr#R1	7.96271	1.18333	4.37969	4.28793	0.428059	1.10479	1.18322	1.08183
12hr#R2	5.3953	1.11714	4.75393	5.17541	0.450954	1.13583	0.951544	0.936155
12hr#R3	7.4526	1.03365	4.51353	4.98614	0.343623	1.2594	1.02034	1.09233

## Sheet: 2D
Figure 2d	relative luciferase activity (normalized values)
Transfected DNA	Normalized reading 1	Normalized reading 2	Normalized reading 3
Spp1 luc	5601.12	5769.62	5742.14
spp1+ PGC1wt	30350	30128.5	33136.2
spp1+delta PGC1	5739.64	6066.8	6115.68
Spp1+ pdc1a(1-180)	12630.7	11992.4	15662.8
SPP1+ pgc1a(1-400)	29689.1	27771.3	31322.8

## Sheet: 3C
Figure 3c	relative luciferase activity (normalized values)
Glucose (5mM)	VCaP	VCaP	VCaP	VCaP Sirt1 inh	VCaP Sirt1 inh	VCaP Sirt1 inh
0hr	641.003	632.48	603.947	597.024	686.676	627.218
24hr	6138.76	5729.92	5551.23	1001.42	1245.86	1030

## Sheet: 3D
Figure 3d	relative luciferase activity (normalized values)
5mM glucose	Normalized read 1	Normalized read 2	Normalized read 3
0hr	581.477	699.978	656.64
24hr	6120	6080	5584.09
24hr+sirt1 inh	569.341	630.368	583.434
24hr+sirt1inh+ERG	6382.98	6053.01	6512.81

## Sheet: 3E
Figure 3e	DCFDA %
Time (5mM glucose)	ctrl 0hr	24hr	48hr	ctrl 0hr	24hr	48hr	0	24	48	hr
VCaP siControl	4	5	7.5	4.2	5.5	9.5	4.1	5.8	8.2
VCaP siERG	5	38	62	6.5	42	66.5	5.2	40	64

## Sheet: 3F
Figure 3f	DCFDA %
Time (5mM glucose)	0	24	48	0	24	48	0	24	48	hr
VCaP control	4.1	6.8	8.5	4.2	5.9	10.6	3.5	5.2	7.6
VCaP PGC1-aKD	3.6	32	52	4	34	59	2.6	39	61

[truncated: 9 more sheets: 3G, 3H, 3I, 3J, 4D, 4E, 4F, 4G, 4I]
