# Supplementary material for: PGC1 alpha coactivates ERG fusion to drive antioxidant target genes under metabolic stress
Source: Commun Biol. 2022 May 4;5:416. doi: 10.1038/s42003-022-03385-x (PMC9068611; doi:10.1038/s42003-022-03385-x)
Supplement: Supplementary file 4 — Supplementary Data 2 [file 42003_2022_3385_MOESM4_ESM.xlsx]

## Sheet: S1 A
Figure S1a	relative mRNA levels (normalized)
	PBS	PBS	PBS	AICAR +ve	AICAR +ve	AICAR +ve
PGC-1α	1	0.839018	0.970789	4.89165	4.85159	4.60412
ERG	1	1.1075	1.06264	1.38132	1.23343	1.26904
SPP1	1	0.727178	0.699901	3.36253	2.59703	2.71466
PLAU	1	1.27037	1.10798	2.90037	2.9732	3.1709

## Sheet: S1C
Figure S1c	relative luciferase activity (normalized values)
Glucose (5mM)	0hr	0hr	0hr	24hr	24hr	24hr	48hr	48hr	48hr
VCaP siNeg	556.25	624.561	703.557	4870	5403.2	5978.28	9997.26	9494.05	10417.9
VCaP siERG	467.874	519.336	604.528	617.276	596.763	654.885	764.564	657.635	658.418
VCaP siERG+ PGC1 O/E	545.594	554.251	579.735	564.591	615.256	641.726	630.709	671.893	694.683

## Sheet: S1E
Figure S1e	relative luciferase activity (normalized values)
Glucose (time)	Colo320 control (5mM glucose)	Colo320 control (5mM glucose)	Colo320 control (5mM glucose)	Colo320 PGC1a kd(5mM glucose)	Colo320 PGC1a kd(5mM glucose)	Colo320 PGC1a kd(5mM glucose)	Colo320 control (25mM glucose)	Colo320 control (25mM glucose)	Colo320 control (25mM glucose)	Colo320 PGC1a Kd(25mM glucose)	Colo320 PGC1a Kd(25mM glucose)	Colo320 PGC1a Kd(25mM glucose)
0hr	657.606	834.494	772.747	689.204	754.969	860.397	633.223	675.302	708.687	660.902	642.144	641.153
24hr	5436.78	5797.19	5901.41	805.838	852.683	982.6	692.808	693.079	699.701	668.246	640.197	720.671
48hr	10380	13094.9	11990.1	1091.99	1332.78	1479.29	693.675	762.906	744.015	732.5	781.089	736.886

## Sheet: S1F
Figure S1f	relative luciferase activity (normalized values)
AICAR (time)	VCaP	VCaP	VCaP	VCaP PGC1a shRNA	VCaP PGC1a shRNA	VCaP PGC1a shRNA
0hr	518.371	466.961	552.747	560.697	652.418	533.762
24hr	5900	5780.53	5981.17	780.357	893.29	1071.96
48hr	11077.5	10690	11589.6	1124.19	1437.5	1531.78

## Sheet: S1G
Figure S1g	relative mRNA levels (normalized)
Glucose (5mM)		VCaP Ctrl			VCaP PGC1KD
genes	PGC-1α	ERG	SPP1	PLAU	PGC-1α	ERG	SPP1	PLAU
0hr#R1	1	1	1	1	0.26325	1.60856	0.775202	0.754761
0hr#R2	1.13013	1.10715	1.0147	1.07419	0.199128	1.52888	0.920864	0.564272
0hr#R3	0.660471	1.3015	1.28528	1.32434	0.275727	1.47308	0.80567	0.856253
24hr#R1	12.8801	1.21207	7.7318	8.24777	0.75962	1.49338	0.997734	1.25222
24hr#R2	16.222	1.25807	10.8098	10.4806	0.548503	1.39767	0.893864	0.605061
24hr#R3	15.3657	1.56221	12.8057	13.8068	0.876391	1.30713	1.12936	0.801745
Glucose (5mM)		Colo320 Ctrl			Colo320 PGC1KD
genes	PGC-1α	ERG	SPP1	PLAU	PGC-1α	ERG	SPP1	PLAU
0hr#R1	1	1	1	1	0.23512	1.05642	0.954063	1.14068
0hr#R2	0.932268	1.01744	0.984523	1.0121	0.382823	1.23873	0.985363	0.943628
0hr#R3	0.98915	1.11753	1.15456	1.32434	0.25733	1.38754	1.06354	1.02696
24hr#R1	20.5062	1.10195	14.0237	11.7919	0.36873	1.13703	0.975246	1.28234
24hr#R2	25.7385	1.50653	17.0692	14.0407	0.282903	1.27166	0.942775	0.85643
24hr#R3	21.6734	1.12754	15.7561	12.9182	0.429045	1.27653	1.19593	0.955284

## Sheet: S1H
Figure S1h	relative luciferase activity (normalized values)
	VCaP+ DMSO	VCaP+ DMSO	VCaP+ DMSO	VCaP+Flutamide	VCaP+Flutamide	VCaP+Flutamide
0hr	557.674	464.379	634.182	500	500.328	541.681
24hr	5003.1	5263.9	4874.87	3908.97	4295.72	4737.2
48hr	9796.27	10278.2	10620.8	8018.15	8731.46	8545.16

## Sheet: S1I
Figure S1i	relative luciferase activity (normalized values)
Glucose 5mM(time)	Vcap	Vcap	Vcap	Vcap PGC1 KD	Vcap PGC1 KD	Vcap PGC1 KD
0hr	414.643	503.042	508.744	488.606	480.774	434.483
24hr	4503.56	4393.39	5008.4	615.97	633.462	684.224
48hr	8712.86	9210	9140.27	754.912	837.931	963.079
24hr+ R1881	7113.46	6829.41	6894.7	1428.81	2509.41	1904.68
48hr+ R1881	13693.9	13449.2	13234.4	3580.95	4066.22	4366.41

## Sheet: S1J
Figure S1j	relative mRNA levels (normalized)
	VCaP
0hr VCap eth	1	1.07987	1.02655
24hr VCap R1881	1.24758	1.19001	1.47148
48hr VCap R1881	1.62374	1.14601	1.34092

## Sheet: S1K
Figure S1k	relative luciferase activity (normalized values)
cold(4⁰C)	VCaP	VCaP	VCaP	VCaP PGC1a shRNA	VCaP PGC1a shRNA	VCaP PGC1a shRNA
0hr	329.81	355.089	366.225	330	378.778	326.946
6hr	3281.84	3099.01	3191.51	507.914	523.771	644.85
12hr	5710.76	5841.68	5645.82	708.023	696.91	870.556

## Sheet: S1L
Figure S1l	relative luciferase activity (normalized values)
Transfected DNA	Normalized reading 1	Normalized reading 2	Normalized reading 3
SPP1 LUC	557.329	590.815	529.926
Spp1 LUC+ PGC1b(.005)	500.131	549.697	550.427
SPP1+ERG(0.05ug)	4961.54	5195.79	5165.31
SPP1+PGC1b(.0005)+ERG	4424.38	4649.96	4890
SPP1+PGC1b(.025)+ERG	4979.67	5105.06	4559.45
SPP1+PGC1b(.05)+ERG	4884.56	4426.64	5403.17
SPP1+PGC1b(0.1)+ERG	5282.12	4443.48	4964.57

[truncated: 17 more sheets: S2E, S2F, S3A, S3B, S3C, S3D, S3E, S3F, S3G, S3H, S3I, S4C, S4D, S4E, S4F, S4H, S4I]
